# Supplementary material for: Interactive Effects of Precipitation and Nitrogen on Soil Microbial Communities in a Desert Ecosystem
Source: Microorganisms. 2025 Jun 14;13(6):1393. doi: 10.3390/microorganisms13061393 (PMC12196170; doi:10.3390/microorganisms13061393)
Supplement: Supplementary file 1 [file microorganisms-13-01393-s001.zip]

Archive with 1 entries (1 files):
- microorganisms-3692566-supplementary.pdf
